# Supplementary material for: Cultural Adaptation of the Mothers and Babies Online Course for Black Mothers with Preterm Infants: A Delphi Study
Source: Int J Environ Res Public Health. 2025 Aug 20;22(8):1304. doi: 10.3390/ijerph22081304 (PMC12386181; doi:10.3390/ijerph22081304)
Supplement: Supplementary file 1 [file ijerph-22-01304-s001.zip]

Archive with 1 entries (1 files):
- ijerph-3681317-supplementary.pdf
